# Supplementary material for: Prognostic Impact of An Integrative Landscape of Clinical, Immune, and Molecular Features in Non-Metastatic Rectal Cancer
Source: Front Oncol. 2022 Jan 7;11:801880. doi: 10.3389/fonc.2021.801880 (PMC8777220; doi:10.3389/fonc.2021.801880)
Supplement: Supplementary file 5 [file Table_4.xlsx]

## Sheet: Mutational profile
SampleID	PGR	Gene	Chr	Pos	Ref	Alt	Effect	aa_change
57	PGR798	APC	chr5	112175390	C	T	Nonsense_mutation	Q1367*
57	PGR798	FBXW7	chr4	153249384	C	T	Missense_mutation	R465H	60/73 patients with mutations (82%)
57	PGR798	KRAS	chr12	25378562	C	T	Missense_mutation	A146T
57	PGR798	TP53	chr17	7577538	C	T	Missense_mutation	R248Q	230 Somatic Mutations in 33 genes
392	PGR619	KRAS	chr12	25398284	C	T	Missense_mutation	G12D	123 Missense mutations (54%)
392	PGR619	PIK3CA	chr3	178936094	C	A	Missense_mutation	Q546K	46 Nonsense mutations (20%)
392	PGR619	TP53	chr17	7578524	G	A	Nonsense_mutation	Q136*	33 Intronic (14%)
651	PGR984	APC	chr5	112173917	C	T	Nonsense_mutation	R876*	13 Indel FrameShift (6%)
651	PGR984	FBXW7	chr4	153247366	C	T	Missense_mutation	R479Q	10 Splice Site mutations (4%)
651	PGR984	TP53	chr17	7578263	G	A	Nonsense_mutation	R196*	3 In_Frame_Del (1%)
1832	PGR218	APC	chr5	112173917	C	T	Nonsense_mutation	R876*	1 5_UTR (0,5%)
1832	PGR218	APC	chr5	112175675	AAGAG	A	InDel_FrameShift_mutation	E1464*	1 5_Flank (0,5%)
1832	PGR218	SMAD4	chr18	48591919	G	A	Missense_mutation	R361H
1832	PGR218	TP53	chr17	7578406	C	T	Missense_mutation	R175H
2027	PGR237	CDKN2A	chr9	21970950	G	GC	InDel_FrameShift_mutation	T137*
2027	PGR237	KRAS	chr12	25378654	C	T	Missense_mutation	G115E
2027	PGR237	TP53	chr17	7578209	G	A	Missense_mutation	H214Y
3259	PGR634	APC	chr5	112176035	G	A	Missense_mutation	A1582T
3259	PGR634	TP53	chr17	7578406	C	T	Missense_mutation	R175H
6217	PGR664	APC	chr5	112175240	G	T	Nonsense_mutation	E1317*
6217	PGR664	TP53	chr17	7578190	T	C	Missense_mutation	Y220C
6307	PGR176	NRAS	chr1	115258747	C	T	Missense_mutation	G12D
6307	PGR176	TP53	chr17	7578190	T	C	Missense_mutation	Y220C
6900	PGR945	APC	chr5	112175411	G	T	Nonsense_mutation	E1374*
6900	PGR945	TP53	chr17	7574003	G	A	Nonsense_mutation	R342*
7715	PGR825	APC	chr5	112175211	TAAAA	T	InDel_FrameShift_mutation	I1307*
7715	PGR825	TP53	chr17	7577106	G	A	Missense_mutation	P278S
7828	PGR046	APC	chr5	112175147	G	T	Nonsense_mutation	E1286*
7828	PGR046	KRAS	chr12	25398284	C	T	Missense_mutation	G12D
7828	PGR046	PIK3CA	chr3	178936082	G	A	Missense_mutation	E542K
7828	PGR046	SMAD4	chr18	48591919	G	A	Missense_mutation	R361H
7828	PGR046	TP53	chr17	7577538	C	T	Missense_mutation	R248Q
8029	PGR593	TP53	chr17	7577120	C	T	Missense_mutation	R273H
8853	PGR944	KRAS	chr12	25398281	C	T	Missense_mutation	G13D
8853	PGR944	PIK3CA	chr3	178952074	G	A	Missense_mutation	M1043I
8853	PGR944	TP53	chr17	7578406	C	T	Missense_mutation	R175H
8944	PGR531	SMAD4	chr18	48591889	A	G	Missense_mutation	D351G
8944	PGR531	TP53	chr17	7578535	T	C	Missense_mutation	K132R
9858	PGR795	APC	chr5	112175358	C	A	Nonsense_mutation	S1356*
5902	PGR466	KRAS	chr12	25398284	C	G	Missense_mutation	G12A
6147	PGR284	KRAS	chr12	25398284	C	G	Missense_mutation	G12A
6529	PGR765	KRAS	chr12	25398285	C	T	Missense_mutation	G12S
7672	PGR098	KRAS	chr12	25398281	C	T	Missense_mutation	G13D
8565	PGR703	KRAS	chr12	25378562	C	T	Missense_mutation	A146T
9184	PGR225	KRAS	chr12	25398284	C	T	Missense_mutation	G12D
2959	PGR310	NRAS	chr1				Missense_mutation	G12X o G13X
9084	PGR065	NRAS	chr1				Missense_mutation	G12D O G12S
9607	PGR364	NRAS	chr1				Missense_mutation	G12D O G12S
65	PGR292	APC	5	112174665	T	-	InDel_FrameShift_mutation	V1125fs
65	PGR292	APC	5	112175524	T	-	InDel_FrameShift_mutation	S1411fs
65	PGR292	CASP8	2	202123049	AGTTAGGCAG	A	In_Frame_Del	p.ELGR32E
65	PGR292	FBXW7	4	153258954	C	T	Splice_Site	E287E
65	PGR292	KRAS	12	25378562	C	T	Missense_mutation	A146T
65	PGR292	TP53	17	7579414	C	T	Nonsense_mutation	W91*
426	PGR731	APC	5	112175530	G	-	Nonsense_mutation	V1414*
426	PGR731	APC	5	112173572	G	T	Nonsense_mutation	E761*
426	PGR731	ATM	11	108138113	ATT	A	Intronic	NA
426	PGR731	ERBB2	17	37881000	G	A	Missense_mutation	V777M
426	PGR731	GPC6	13	94197678	G	C	Splice_Site	E107_E2splice_region
426	PGR731	KRAS	12	25398284	C	T	Missense_mutation	G12D
434	PGR704	APC	5	112175225	GGAACTAGGTCAGC	G	InDel_FrameShift_mutation	G1312fs
434	PGR704	ATM	11	108216586	G	A	Nonsense_mutation	W2845*
434	PGR704	DMD	X	32632411	TACACC	-	Splice_Site	K371_E12splice_region
434	PGR704	KRAS	12	25398285	C	T	Missense_mutation	G12S
434	PGR704	PIK3CA	3	178952085	A	G	Missense_mutation	H1047R
434	PGR704	TCF7L2	10	114920450	G	A	Splice_Site	R464_E13splice
1028	PGR572	APC	5	112175530	G	-	Nonsense_mutation	V1414*
1028	PGR572	APC	5	112173656	C	T	Nonsense_mutation	Q789*
1028	PGR572	CTNNB1	3	41275631	C	T	Missense_mutation	A509V
1028	PGR572	FBXW7	4	153259065	C	CA	InDel_FrameShift_mutation	L250fs
1028	PGR572	KRAS	12	25398284	C	G	Missense_mutation	G12A
1028	PGR572	TP53	17	7578272	G	A	Missense_mutation	H193Y
1564	PGR822	AKT1	14	105259010	G	A	5_UTR	NA
1564	PGR822	APC	5	112163630	C	T	Missense_mutation	T518M
1564	PGR822	ATM	11	108128310	C	T	Missense_mutation	R785C
1564	PGR822	ATM	11	108129749	C	T	Nonsense_mutation	R805*
1564	PGR822	CTNNB1	3	41275750	C	T	Missense_mutation	R549C
1564	PGR822	DCC	18	50705318	C	A	Intronic	NA
1564	PGR822	DCC	18	50912509	G	A	Splice_Site	D819_E16splice
1564	PGR822	DCC	18	50923775	G	T	Missense_mutation	S929I
1564	PGR822	DMD	X	31191677	C	T	Missense_mutation	R3313H
1564	PGR822	EP300	22	41572910	G	A	Missense_mutation	R1732H
1564	PGR822	ERBB2	17	37881470	A	G	5_Flank	NA
1564	PGR822	ERBB2	17	37866710	G	A	Missense_mutation	A293T
1564	PGR822	FBXW7	4	153245464	G	A	Missense_mutation	T576M
1564	PGR822	FBXW7	4	153259016	GT	G	InDel_FrameShift_mutation	K266Nfs*3
1564	PGR822	FZD3	8	28378246	G	A	Missense_mutation	R94H
1564	PGR822	MAP7	6	136709645	G	A	Missense_mutation	R138C
1564	PGR822	MSH6	2	48033490	G	C	Missense_mutation	G1265A
1564	PGR822	MSH6	2	48025850	G	A	Missense_mutation	R243H
1564	PGR822	MYO1B	2	192261119	C	T	Intronic	NA
1564	PGR822	PIK3CA	3	178948086	C	T	Missense_mutation	P953L
1564	PGR822	PIK3CA	3	178927980	T	C	Missense_mutation	C420R
1564	PGR822	SMAD2	18	45371870	G	T	Intronic	NA
1564	PGR822	TCERG1	5	145872523	G	A	Missense_mutation	R718H
1564	PGR822	TP53	17	7577121	G	A	Missense_mutation	R273C
1722	PGR977	APC	5	112174631	C	T	Nonsense_mutation	R1114*
1722	PGR977	APC	5	112175507	C	T	Nonsense_mutation	Q1406*
1722	PGR977	CASP8	2	202137430	A	T	Nonsense_mutation	K193*
1722	PGR977	TP53	17	7577121	G	A	Missense_mutation	R273C
1790	PGR333	APC	5	112116592	C	T	Nonsense_mutation	R213*
1790	PGR333	ATM	11	108204759	G	A	Intronic	NA
1790	PGR333	DMD	X	33038208	A	G	Intronic	NA
1790	PGR333	GPC6	13	94958285	C	T	Missense_mutation	R354C
1790	PGR333	TP53	17	7577097	C	G	Missense_mutation	D281H
1803	PGR971	CTNNB1	3	41268764	A	T	Missense_mutation	E334D
1803	PGR971	SMAD2	18	45371837	A	G	Missense_mutation	F385S
1803	PGR971	TP53	17	7577559	G	A	Missense_mutation	S241F
1870	PGR808	CTNNB1	3	41278106	G	A	Missense_mutation	R661Q
1870	PGR808	DCC	18	50961650	C	A	Intronic	NA
1870	PGR808	KRAS	12	25398284	C	A	Missense_mutation	G12V
1885	PGR382	APC	5	112175162	C	T	Nonsense_mutation	Q1291*
1885	PGR382	TP53	17	7577082	C	T	Missense_mutation	E286K
2028	PGR255	APC	5	112175106	C	A	Nonsense_mutation	S1272*
2028	PGR255	APC	5	112175255	G	T	Nonsense_mutation	E1322*
2028	PGR255	TP53	17	7578555	C	A	Splice_Site	Y126_E5splice
2314	PGR021	NRAS	1	115258748	C	T	Missense_mutation	G12S
2314	PGR021	TCF7L2	10	114910887	G	A	Splice_Site	S334_E9splice_region
2541	PGR190	APC	5	112175390	C	T	Nonsense_mutation	Q1367*
2541	PGR190	KRAS	12	25398284	C	G	Missense_mutation	G12A
2541	PGR190	TP53	17	7577142	C	T	Missense_mutation	G266R
2699	PGR029	KRAS	12	25398284	C	A	Missense_mutation	G12V
2699	PGR029	PTPN12	7	77256386	A	G	Missense_mutation	I464V
2726	PGR041	APC	5	112175255	G	T	Nonsense_mutation	E1322*
2726	PGR041	APC	5	112151216	G	T	Nonsense_mutation	E287*
2726	PGR041	DCC	18	50917970	C	T	Intronic	NA
2726	PGR041	KRAS	12	25378562	C	T	Missense_mutation	A146T
2726	PGR041	TP53	17	7577515	TGA	-	In_Frame_Del	I255del
2726	PGR041	TP53	17	7577514	GTGA	G	In_Frame_Del	p.IT255T
3056	PGR894	APC	5	112175235	C	A	Nonsense_mutation	S1315*
3056	PGR894	NRAS	1	115256530	G	T	Missense_mutation	Q61K
3056	PGR894	TP53	17	7577082	C	T	Missense_mutation	E286K
3095	PGR145	ATM	11	108202225	G	A	Missense_mutation	A2524T
3095	PGR145	KRAS	12	25398284	C	A	Missense_mutation	G12V
3095	PGR145	SMAD4	18	48604707	G	A	Missense_mutation	G510E
3251	PGR500	ATM	11	108192063	T	A	Missense_mutation	L2163H
3251	PGR500	DMD	X	31187585	G	C	Missense_mutation	L3387V
3251	PGR500	KRAS	12	25398284	C	T	Missense_mutation	G12D
3251	PGR500	TP53	17	7578518	C	G	Missense_mutation	A138P
3660	PGR958	KRAS	12	25378562	C	T	Missense_mutation	A146T
3660	PGR958	MAP7	6	136710678	A	G	Intronic	NA
3660	PGR958	TP53	17	7577121	G	A	Missense_mutation	R273C
3682	PGR726	APC	5	112175480	G	T	Nonsense_mutation	E1397*
3682	PGR726	APC	5	112175136	C	A	Nonsense_mutation	S1282*
3682	PGR726	CDC27	17	45234360	A	C	Nonsense_mutation	L254*
3682	PGR726	CDC27	17	45234343	T	G	Missense_mutation	N260H
3682	PGR726	KRAS	12	25398284	C	G	Missense_mutation	G12A
3682	PGR726	TP53	17	7577538	C	T	Missense_mutation	R248Q
4738	PGR756	AKT1	14	105239146	C	G	Intronic	NA
4738	PGR756	AKT1	14	105243220	G	A	Intronic	NA
4738	PGR756	APC	5	112175171	C	T	Nonsense_mutation	Q1294*
4738	PGR756	ATM	11	108129869	T	A	Intronic	NA
4738	PGR756	DMD	X	32503126	T	C	Missense_mutation	M782V
4738	PGR756	FBXW7	4	153249381	C	T	Missense_mutation	C466Y
4738	PGR756	KRAS	12	25380238	T	G	Missense_mutation	T74P
4738	PGR756	MIR4728	17	37879564	G	A	Splice_Site	S649_E17splice_region
4738	PGR756	PIK3CA	3	178927980	T	C	Missense_mutation	C420R
4738	PGR756	SLC9A9	3	142985890	T	A	Intronic	NA
5019	PGR630	BRAF	7	140434573	C		Splice_Site	I710_E18splice
5019	PGR630	MSH6	2	48033905	A		Intronic	NA
5269	PGR152	APC	5	112175611	A	-	InDel_FrameShift_mutation	P1440fs
5269	PGR152	APC	5	112174096	C	A	Nonsense_mutation	Y935*
5269	PGR152	ATM	11	108098616	G	A	Splice_Site	R62_E3splice
5269	PGR152	CDC27	17	45234360	A	C	Nonsense_mutation	L254*
5269	PGR152	CTNNB1	3	41268764	A	C	Missense_mutation	E334D
5269	PGR152	CTNNB1	3	41268764	A	T	Missense_mutation	E334D
5269	PGR152	FBXW7	4	153247289	G	A	Missense_mutation	R505C
5269	PGR152	KRAS	12	25398284	C	A	Missense_mutation	G12V
5269	PGR152	PIK3CA	3	178952077	T	A	Missense_mutation	N1044K
5269	PGR152	TCF7L2	10	114920413	G	A	Missense_mutation	G452R
5269	PGR152	TP53	17	7577538	C	T	Missense_mutation	R248Q
5406	PGR645	APC	5	112175507	C	T	Nonsense_mutation	Q1406*
5406	PGR645	APC	5	112043384	T	G	Intronic	NA
5406	PGR645	APC	5	112174369	TA	-	Nonsense_mutation	Y1027*
5406	PGR645	ATM	11	108151921	G	C	Intronic	NA
5406	PGR645	PIK3CA	3	178928079	G	C	Missense_mutation	E453Q
5406	PGR645	PTPN12	7	77214959	A	G	Intronic	NA
5406	PGR645	PTPN12	7	77240440	G	A	Intronic	NA
5889	PGR050	AKT1	14	105241967	C	A	Intronic	NA
5889	PGR050	AKT1	14	105240179	G	-	Intronic	NA
5889	PGR050	DMD	X	32328214	T	G	Missense_mutation	Q1911H
5889	PGR050	KRAS	12	25398284	C	T	Missense_mutation	G12D
5889	PGR050	SMAD4	18	48591891	G	A	Missense_mutation	G352R
6599	PGR502	APC	5	112164616	C	T	Nonsense_mutation	R564*
6599	PGR502	APC	5	112175604	CA	C	InDel_FrameShift_mutation	T1438fs
6599	PGR502	DMD	X	31515036	G	T	Missense_mutation	Q2683K
6599	PGR502	KRAS	12	25398281	C	T	Missense_mutation	G13D
6918	PGR684	APC	5	112175507	C	T	Nonsense_mutation	Q1406*
6918	PGR684	BAX	19	49458917	T	A	Intronic	NA
6918	PGR684	EP300	22	41546117	A	G	Missense_mutation	Q911R
6918	PGR684	KRAS	12	25378562	C	T	Missense_mutation	A146T
6918	PGR684	MAP7	6	136732819	-	T	InDel_FrameShift_mutation	R62fs
6918	PGR684	TP53	17	7577094	G	A	Missense_mutation	R282W
7038	PGR109	TCF7L2	10	114920413	G	A	Missense_mutation	G452R
7038	PGR109	TP53	17	7578442	T	C	Missense_mutation	Y163C
7102	PGR659	APC	5	112175121	T	A	Nonsense_mutation	L1277*
7102	PGR659	TP53	17	7577568	C	T	Missense_mutation	C238Y
7197	PGR187	DCC	18	49867334	G	A	Intronic	NA
7197	PGR187	MSH3	5	80040532	A	G	Intronic	NA
7197	PGR187	MYO1B	2	192288658	A	G	Missense_mutation	N1128S
7197	PGR187	PTPN12	7	77212894	A	G	Missense_mutation	Y103C
7197	PGR187	TCERG1	5	145827085	C	T	Intronic	NA
7197	PGR187	TCF7L2	10	114849353	C	T	Intronic	NA
8357	PGR304	EP300	22	41533910	G	A	Intronic	NA
8357	PGR304	TP53	17	7577082	C	A	Nonsense_mutation	E286*
8571	PGR260	APC	5	112174631	C	T	Nonsense_mutation	R1114*
8571	PGR260	MSH6	2	48033905	T	A	Intronic	NA
8571	PGR260	TCF7L2	10	114911576	G	T	Missense_mutation	R365I
8659	PGR040	MSH2	2	47641568	A	C	Intronic	NA
8707	PGR124	APC	5	112175536	T	-	InDel_FrameShift_mutation	S1415fs
8707	PGR124	APC	5	112175071	GACTTATTGT	-	Nonsense_mutation	T1261*
8707	PGR124	MSH2	2	47641568	A	C	Intronic	NA
9111	PGR351	AKT1	14	105238852	C	T	Intronic	NA
9111	PGR351	APC	5	112175639	C	T	Nonsense_mutation	R1450*
9111	PGR351	APC	5	112116592	C	T	Nonsense_mutation	R213*
9111	PGR351	ERBB2	17	37879658	G	A	Missense_mutation	R678Q
9111	PGR351	KRAS	12	25398281	C	T	Missense_mutation	G13D
9111	PGR351	MAP7	6	136698865	-	G	Intronic	NA
9111	PGR351	MAP7	6	136687047	CG	C	InDel_FrameShift_mutation	G397Afs*32
9111	PGR351	MAP7	6	136698864	T	TG	Intronic	NA
9111	PGR351	MSH2	2	47643486	A	T	Nonsense_mutation	K332*
9111	PGR351	MSH6	2	48018166	C	T	Missense_mutation	R121C
9111	PGR351	PIK3CA	3	178916624	G	A	Missense_mutation	R4Q
9111	PGR351	SMAD4	18	48575739	CCTCTCTGT	CCTCTCTG,CCTCTGT	Intronic	NA
9111	PGR351	TCF7L2	10	114911548	G	A	Missense_mutation	A356T
9111	PGR351	TGFBR2	3	30715723	T	C	Missense_mutation	C486R
9111	PGR351	TP53	17	7577518	T	C	Missense_mutation	I255V
9972	PGR821	APC	5	112173917	C	T	Nonsense_mutation	R876*
9972	PGR821	ATM	11	108186790	G	A	Missense_mutation	D2050N
9972	PGR821	TP53	17	7577544	A	T	Missense_mutation	M246K

## Sheet: Target sequencing gene panels
GeneRead DNAseq Colorectal Cancer Panel V2 (QIAGEN) and an Ion Proton sequencer (ThermoFisher Scientific)
35 Genes: KRAS, APC, TP53, NRAS, BRAF, PIK3CA, FBXW7, AKT1, ATM, ERBB2, SMAD4, CTNBB1, MLH1, MSH2, MSH3, MSH6, MAP7, TCF7L2, TGFBR2, SLC9A9, EP300, TCERG1, PTPN12, PIK3R1, MYO1B, DCC, BAX, DMD, CDC27, MIR4728, SMAD2, GPC6, CASP8, GALNT17, FZD3.
AmpliSeqtm Cancer HotSpot Panel v2 for Illumina®
50 genes: KRAS, APC, TP53, HRAS, NRAS, BRAF, PIK3CA, CDKN2A, EGFR, PTEN, STK11, FBXW7, AKT1, ATM, FGFR1, FGFR2, FGFR3, SMARCB1, ERBB2, ERBB4, SMAD4, ABL1, ALK, CDH1, CSFR1, CTNBB1, EZH2, FLT3, GNA11, GNAS, GNAQ, HNF1A, IDH1, IDH2, JAK2, JAK3, KDR, KIT, MET, MLH1, MPL, NOTCH1, NPM1, PDGFRA, PTPN11, RB1, RET, SMO, SRC, VHL.
Common genes between panels
13 genes: KRAS, APC, TP53, NRAS, BRAF, PIK3CA, FBXW7, AKT1, ATM, ERBB2, SMAD4, CTNBB1, MLH1
